# Supplementary material for: Amyloid-β oligomers, curvilinear and annular assemblies, imaged by cryo-ET, cryo-EM, and AFM
Source: Sci Adv. 2025 Aug 27;11(35):eadx9030. doi: 10.1126/sciadv.adx9030 (PMC12383235; doi:10.1126/sciadv.adx9030)
Supplement: Supplementary file 2 — Movie S1 [file sciadv.adx9030_movie_s1.zip]

Archive with 1 entries (1 files):
- adx9030_movie_s1.mp4
